# Supplementary material for: Qualitative Focus Groups with Professionals of Special Education and Parents of Young Females with Intellectual Disability Exploring Experiences with Menstrual Hygiene Management and the Trigger for the Non-Therapeutic Hysterectomy in Mexico
Source: Healthcare (Basel). 2022 Sep 4;10(9):1690. doi: 10.3390/healthcare10091690 (PMC9498658; doi:10.3390/healthcare10091690)
Supplement: Supplementary file 1 [file healthcare-10-01690-s001.zip]

Archive with 1 entries (1 files):
- healthcare-1849305-supplementary.pdf
